# Supplementary material for: Impact of Proximal Conjoint Tendon Injury on Return to Play in the BF–ST Complex: A Prospective MRI-Based Study
Source: Diagnostics (Basel). 2026 Jan 5;16(1):166. doi: 10.3390/diagnostics16010166 (PMC12785436; doi:10.3390/diagnostics16010166)
Supplement: Supplementary file 1 [file diagnostics-16-00166-s001.zip]

Archive with 1 entries (1 files):
- diagnostics-4031653-supplementary.xlsx
