# Supplementary material for: Impact of Proximal Conjoint Tendon Injury on Return to Play in the BF–ST Complex: A Prospective MRI-Based Study
Source: Diagnostics (Basel). 2026 Jan 5;16(1):166. doi: 10.3390/diagnostics16010166 (PMC12785436; doi:10.3390/diagnostics16010166)
Supplement: Supplementary file 1 [file diagnostics-16-00166-s001.zip › diagnostics-4031653-supplementary.xlsx]

## Sheet: Sheet1
ID	player's position	Age	Injury Type	injury zone	Grade	RTP（ｗ）
38964	FW	21	Ⅰ	A	2	20
36508	BK	20	Ⅰ	B	2	7
37498	FW	20	Ⅰ	B	1	7
37736	BK	21	Ⅰ	B	2	10
38042	FW	21	Ⅰ	B	3	12
38127	BK	19	Ⅰ	B	2	8
39298	FW	19	Ⅰ	Ｂ	2	8
38434	BK	20	Ⅰ	B	1	8
39931	BK	22	Ⅰ	B	3	10
36587	BK	19	Ⅰ	B	3	12
39364	FW	21	Ⅰ	B	3	10
38434	BK	20	Ⅰ	B	3	28
40271	FW	20	Ⅰ	B	2	14
40405	BK	19	Ⅰ	B	2	9
38527	BK	21	Ⅰ	B	2	10
37673	BK	19	Ⅰ	C	2	13
37736	BK	21	Ⅰ	C	2	10
38102	FW	19	Ⅰ	C	2	12
39298	FW	20	Ⅰ	Ｃ	2	5
40105	BK	19	Ⅰ	C	2	15
AVE						11.4	BK12
ID	player's position	Age	Injury Type	injury zone	Grade	RTP（ｗ）
36526	BK	19	Ⅱ	C	2	9
37611	BK	21	Ⅱ	C	2	6
37421	BK	23	Ⅱ	C	2	3
37567	BK	23	Ⅱ	C	2	6
38331	FW	19	Ⅱ	C	1	7
38419	FW	22	Ⅱ	C	1	3
40850	BK	20	Ⅱ	C	3	11
40456	FW	18	Ⅱ	C	2	8
36911	BK	22	Ⅱ	C	1	5
41638	BK	22	Ⅱ	C	2	3
37726	BK	20	Ⅱ	D	2	6
38906	BK	21	Ⅱ	D	2	4
40092	BK	19	Ⅱ	D	2	4
38813	BK	20	Ⅱ	D	1	6
40146	BK	22	Ⅱ	D	1	1
38788	FW	22	Ⅱ	E	1	4
40090	BK	20	Ⅱ	E	2	6
38488	FW	22	Ⅱ	E	2	3
AVE						5.27778	BK13
ID	player's position	Age	Injury Type	injury zone	Grade	RTP（ｗ）
37481	FW	19	Ⅲ	D	1	3
38281	FW	20	Ⅲ	E	1	3
41816	BK	20	Ⅲ	E	2	6	BK1
AVE						4	BK1
